# Supplementary material for: The Association between Circadian Clock Gene Polymorphisms and Metabolic Syndrome: A Systematic Review and Meta-Analysis
Source: Biology (Basel). 2021 Dec 24;11(1):20. doi: 10.3390/biology11010020 (PMC8773381; doi:10.3390/biology11010020)
Supplement: Supplementary file 1 [file biology-11-00020-s001.zip]

Archive with 2 entries (2 files):
- Supplementary File S1.pdf
- Supplementary Materials (Tables S1-S5 and Figures S1-S3).pdf
